# Supplementary material for: Study on Autophagy Death of Alpha TC1 Clone 6 (αTC1-6) Cells Induced by Trametenolic Acid Through PI3K/AKT Pathway
Source: Curr Issues Mol Biol. 2025 Oct 21;47(10):871. doi: 10.3390/cimb47100871 (PMC12564410; doi:10.3390/cimb47100871)
Supplement: Supplementary file 1 [file cimb-47-00871-s001.zip]

Archive with 1 entries (1 files):
- cimb-3901399-supplementary.pdf
